# Supplementary material for: Insights into the Development of Phototrophic Biofilms in a Bioreactor by a Combination of X-ray Microtomography and Optical Coherence Tomography
Source: Microorganisms. 2021 Aug 16;9(8):1743. doi: 10.3390/microorganisms9081743 (PMC8398007; doi:10.3390/microorganisms9081743)
Supplement: Supplementary file 1 [file microorganisms-09-01743-s001.zip]

Archive with 3 entries (2 files):
- microorganisms-1309382-supplementary/
- microorganisms-1309382-supplementary/ST_1_Supplementary_Tasklists_CT_image_analysis.xlsx
- microorganisms-1309382-supplementary/Supplementary Figures.pdf
