# Supplementary material for: Insights into the Development of Phototrophic Biofilms in a Bioreactor by a Combination of X-ray Microtomography and Optical Coherence Tomography
Source: Microorganisms. 2021 Aug 16;9(8):1743. doi: 10.3390/microorganisms9081743 (PMC8398007; doi:10.3390/microorganisms9081743)
Supplement: Supplementary file 1 [file microorganisms-09-01743-s001.zip › microorganisms-1309382-supplementary/ST_1_Supplementary_Tasklists_CT_image_analysis.xlsx]

## Sheet: Task list entire Biocarrier
Supplemental document to publication “Insights into development of phototrophic biofilms in a bioreactor by a combination of x-ray microtomography and optical coherence tomography”
by S. Schaefer, J. Walther, D. Strieth, R. Ulber, U. Bröckel; ©2021
Supplementary Table 1: Task list for image analysis of entire biocarrier. This task list includes all information of our workflow for analyzing overgrown biocarrier by using CTAn.
Name of plug-in	Descriptions	Parameters
Comment	Determination of Biocarrier	n/a
Reload	Reload images or ROI	Apply to: image
Reload	Reload images or ROI	Apply to: Region of interest
Filtering	Smooting, noise reduction and unsharping of images. The result is a grayscale image	Filter: Gaussian blur, 3D space; Kernel: Round; Radius: 5
Save bitmaps	Save images to new folder	Apply to: image; File format: JPG; Custom Subfolder: 00_Carrier_after_Filtering; Quality factor: 50; Copy dataset log file; Insert scale bar
Thresholding	Segment foreground from background to binary images	Global; Output to: image; Low: 80; High: 140
Save bitmaps	Save images to new folder	Apply to: image; File format:jpg; Custom Subfolder: 01_Carrier_binär; Copy dataset log file; Insert scale bar
Morphological operations	Morphology-based operations	Type: Erosion; 3D space; Kernel: Round; Radius: 1; Apply to: image
Morphological operations	Morphology-based operations	Type: Erosion; 3D space; Kernel: Round; Radius: 1; Apply to: image
Thresholding	Segment foreground from background to binary images	Global: Output to: image; Low: 127; High: 255
Morphological operations	Morphology-based operations	Type: Erosion; 3D space; Kernel: Round; Radius: 1; Apply to: image
Despeckle	Remove speckle from images	Type: Remove black speckles; 3D-space; Volume: less than 50,000 voxels; Apply to: image
Despeckle	Remove speckle from images	Type: Sweep; 3D space; Remove: all excerpt the largest object; Apply to: image
Morphological operations	Morphology-based operations	Type: Dilation; 3D-Space; Kernel: Round; Radius: 2; Apply to: image
Morphological operations	Morphology-based operations	Type: Dilation; 3D-Space; Kernel: Round; Radius: 1; Apply to: image
Morphological operations	Morphology-based operations	Type: Closing; 3D-Space; Kernel: Round; Radius: 5; Apply to: image
Despeckle	Remove speckle from images	Type: Remove white speckles; 3D space; Volume: less than 50,000 voxels; Apply to: image
Despeckle	Remove speckle from images	Type: Remove black speckles; 2D-space; Area: less than 1,000 pixels; Apply to: image
Despeckle	Remove speckle from images	Type: Remove white speckles; 2D-space; Area: less than 5,000 pixels; Apply to: image
Save bitmaps	Save images to new folder	Apply to: image; File format: jpg; Custom subfolder: 1_Carrier_final; Copy datset log file; Insert scale bar
3D analysis	Calculate 3D parameters of binary images	Basic values; no Moments of inertia; no additional values; Save results as: both (text table, single text line)
Comment	Creating Carrier Contours	n/a
Bitwise operations	Operations based on binary arithmetic	Clipbard = COPY image
Morphological operations	Morphology-based operations	Type: Dilation; 3D-Space; Kernel: Round; Radius: 5; Apply to: image
Bitwise operations	Operations based on binary arithmetic	Image = Image SUB Clipboard
Morphological operations	Morphology-based operations	Type: Dilation; 3D-Space; Kernel: Round; Radius: 3; Apply to: image
Bitwise operations	Operations based on binary arithmetic	Clipboard = COPY image
Save bitmaps	Save images to new folder	Apply to: image; File format: jpg; Custom subfolder: 2_Carrier_Contour; Copy datset log file; Insert scale bar
3D analysis	Calculate 3D parameters of binary images	Basic values; no Moments of inertia; additional values: structure thickness + structure linear density; save results as: both (text table, single text lines); save color-coded images of structure thickness: OFF;
Comment	Determination of biomass out of original reconstruction (VOI) images	n/a
Reload	Reload images or ROI	Apply to: image
Reload	Reload images or ROI	Apply to: Region of interest
Thresholding	Segment foreground from background to binary images	Automatic (Mid-range); 3D space; Output to: image; Background: Dark
Morphological operations	Morphology-based operations	Type: Erosion; 3D space; Kernel: Round; Radius: 1; Apply to: image
Filtering	Smooting, noise reduction and unsharping of images. The result is a grayscale image	Filter: Kuwahara; 3D Space; Kernel: Round; Radius: 1; Apply to: image
Save bitmaps	Save images to new folder	Apply to: image; File format: jpg; Custom subfolder: 3_BM_after_Filter_Kuwahara; Quality factor: 50; Copy datset log file; Insert scale bar
Thresholding	Segment foreground from background to binary images	Global; Output to: image; Low: 200; High: 255
Despeckle	Remove speckle from images	Type: Remove black speckles; 2D-space; Area: less than 1,000 pixels; Apply to: image
Despeckle	Remove speckle from images	Type: Remove white speckles; 2D-space; Area: less than 1,000 pixels; Apply to: image
Morphological operations	Morphology-based operations	Type: Closing; 2D-Space; Kernel: Round; Radius: 5; Apply to: image
Despeckle	Remove speckle from images	Type: Remove black speckles; 2D-space; Area: less than 1,000 pixels; Apply to: image
Despeckle	Remove speckle from images	Type: Remove white speckles; 2D-space; Area: less than 500 pixels; Apply to: image
Despeckle	Remove speckle from images	Type: Remove white speckles; 3D-space; Area: less than 5,000 voxels; Apply to: image
Despeckle	Remove speckle from images	Type: Remove black speckles; 3D-space; Area: less than 10,000 voxels; Apply to: image
Save bitmaps	Save images to new folder	Apply to: image; File format: jpg; Custom subfolder: 3_Biomass; Copy shadow projection; Copy datset log file; Insert scale bar
3D analysis	Calculate 3D parameters of binary images	Basic values; no Moments of inertia; no additional values; Save results as: both (text table, single text line)
Comment	Calculation of the biofilm attached surfaces of biocarrier (Contact areas)	n/a
Bitwise operations	Operations based on binary arithmetic	Image = Clipboard SUB Image
Bitwise operations	Operations based on binary arithmetic	Image = Clipboard SUB Image
Save bitmaps	Save images to new folder	Apply to: image; File format: jpg; Custom subfolder: 4_Contact_areas; Copy datset log file; Insert scale bar
3D analysis	Calculate 3D parameters of binary images	Global values; no Moments of inertia; Additional values: structure thickness + structure linear density; save results as: both (text table, single text lines); save color-coded images of structure thickness: OFF;

## Sheet: Task list Segments
Supplemental document to publication “Insights into development of phototrophic biofilms in a bioreactor by a combination of x-ray microtomography and optical coherence tomography”
by S. Schaefer, J. Walther, D. Strieth, R. Ulber, U. Bröckel; ©2021
Supplementary Table 2: Task list for image analysis of biocarrier segments. Due to the fact that in early cultivation times (until 12 days) less biomass is already attached to biocarrier, some parameters needed to be adjusted. Changes in task list were shown through blue colored description.
Name of plug-in	Descriptions	Parameters
Comment	Determination of Biocarrier	n/a
Reload	Reload images or ROI	Apply to: image
Reload	Reload images or ROI	Apply to: Region of interest
Filtering	Smooting, noise reduction and unsharping of images. The result is a grayscale image	Filter: Gaussian blur, 3D space; Kernel: Round; Radius: 5
Save bitmaps	Save images to new folder	Apply to: image; File format: JPG; Custom Subfolder: 00_Carrier_after_Filtering; Quality factor: 50; Copy dataset log file; Insert scale bar
Thresholding	Segment foreground from background to binary images	Global; Output to: image; Low: 80; High: 140
Save bitmaps	Save images to new folder	Apply to: image; File format:jpg; Custom Subfolder: 01_Carrier_binär; Copy dataset log file; Insert scale bar
Morphological operations	Morphology-based operations	Type: Erosion; 3D space; Kernel: Round; Radius: 1; Apply to: image
Morphological operations	Morphology-based operations	Type: Erosion; 3D space; Kernel: Round; Radius: 1; Apply to: image
Thresholding	Segment foreground from background to binary images	Global: Output to: image; Low: 127; High: 255
Morphological operations	Morphology-based operations	Type: Erosion; 3D space; Kernel: Round; Radius: 1; Apply to: image
Despeckle	Remove speckle from images	Type: Remove black speckles; 3D-space; Volume: less than 50,000 voxels; Apply to: image
Despeckle	Remove speckle from images	Type: Sweep; 3D space; Remove: all excerpt the largest object; Apply to: image
Morphological operations	Morphology-based operations	Type: Dilation; 3D-Space; Kernel: Round; Radius: 2; Apply to: image
Morphological operations	Morphology-based operations	Type: Dilation; 3D-Space; Kernel: Round; Radius: 1; Apply to: image
Morphological operations	Morphology-based operations	Type: Closing; 3D-Space; Kernel: Round; Radius: 5; Apply to: image
Despeckle	Remove speckle from images	Type: Remove white speckles; 3D space; Volume: less than 50,000 voxels; Apply to: image
Despeckle	Remove speckle from images	Type: Remove black speckles; 2D-space; Area: less than 1,000 pixels; Apply to: image
Despeckle	Remove speckle from images	Type: Remove white speckles; 2D-space; Area: less than 5,000 pixels; Apply to: image
Save bitmaps	Save images to new folder	Apply to: image; File format: jpg; Custom subfolder: 1_Carrier_final; Copy datset log file; Insert scale bar
3D analysis	Calculate 3D parameters of binary images	Basic values; no Moments of inertia; no additional values; Save results as: both (text table, single text line)
Comment	Creating Carrier Contours	n/a
Bitwise operations	Operations based on binary arithmetic	Clipbard = COPY image
Morphological operations	Morphology-based operations	Type: Dilation; 3D-Space; Kernel: Round; Radius: 5; Apply to: image
Bitwise operations	Operations based on binary arithmetic	Image = Image SUB Clipboard
Morphological operations	Morphology-based operations	Type: Dilation; 3D-Space; Kernel: Round; Radius: 3; Apply to: image
Bitwise operations	Operations based on binary arithmetic	Clipboard = COPY image
Save bitmaps	Save images to new folder	Apply to: image; File format: jpg; Custom subfolder: 2_Carrier_Contour; Copy datset log file; Insert scale bar
3D analysis	Calculate 3D parameters of binary images	Basic values; no Moments of inertia; additional values: structure thickness + structure linear density; save results as: both (text table, single text lines); save color-coded images of structure thickness: OFF;
Comment	Determination of biomass out of original reconstruction (VOI) images	n/a
Reload	Reload images or ROI	Apply to: image
Reload	Reload images or ROI	Apply to: Region of interest
Thresholding	Segment foreground from background to binary images	Automatic (Mid-range); 3D space; Output to: image; Background: Dark
Morphological operations	Morphology-based operations	Type: Erosion; 3D space; Kernel: Round; Radius: 1; Apply to: image
Filtering	Smooting, noise reduction and unsharping of images. The result is a grayscale image	Filter: Kuwahara; 3D Space; Kernel: Round; Radius: 1; Apply to: image
Save bitmaps	Save images to new folder	Apply to: image; File format: jpg; Custom subfolder: 3_BM_after_Filter_Kuwahara; Quality factor: 50; Copy datset log file; Insert scale bar
Thresholding	Segment foreground from background to binary images	Global; Output to: image; Low: 200; High: 255
Despeckle	Remove speckle from images	Type: Remove black speckles; 2D-space; Area: less than 1,000 pixels; Apply to: image
Despeckle	Remove speckle from images	Type: Remove white speckles; 2D-space; Area: less than 1,000 pixels; Apply to: image
Morphological operations	Morphology-based operations	Type: Closing; 2D-Space; Kernel: Round; Radius: 5; Apply to: image
Despeckle	Remove speckle from images	Type: Remove black speckles; 2D-space; Area: less than 1,000 pixels; Apply to: image
Despeckle	Remove speckle from images	Type: Remove white speckles; 2D-space; Area: less than 500 pixels; Area: less than 100 pixels; Apply to: image
Despeckle	Remove speckle from images	Type: Remove white speckles; 3D-space; Area: less than 5,000 voxels; Area: less than 1,000 voxels; Apply to: image
Despeckle	Remove speckle from images	Type: Remove black speckles; 3D-space; Area: less than 10,000 voxels; Apply to: image
Save bitmaps	Save images to new folder	Apply to: image; File format: jpg; Custom subfolder: 3_Biomass; Copy shadow projection; Copy datset log file; Insert scale bar
3D analysis	Calculate 3D parameters of binary images	Basic values; no Moments of inertia; no additional values; Save results as: both (text table, single text line)
Comment	Calculation of the biofilm attached surfaces of biocarrier (Contact areas)	n/a
Bitwise operations	Operations based on binary arithmetic	Image = Clipboard SUB Image
Bitwise operations	Operations based on binary arithmetic	Image = Clipboard SUB Image
Save bitmaps	Save images to new folder	Apply to: image; File format: jpg; Custom subfolder: 4_Contact_areas; Copy datset log file; Insert scale bar
3D analysis	Calculate 3D parameters of binary images	Global values; no Moments of inertia; Additional values: structure thickness + structure linear density; save results as: both (text table, single text lines); save color-coded images of structure thickness: OFF;
